# Supplementary material for: Protrudin-deficient mice manifest depression-like behavior with abnormalities in activity, attention, and cued fear-conditioning
Source: Mol Brain. 2020 Nov 10;13:146. doi: 10.1186/s13041-020-00693-3 (PMC7654181; doi:10.1186/s13041-020-00693-3)
Supplement: Supplementary file 1 — Additional file 1: Table S1. Statistical analysis of behavioral data in PRT knockout [file 13041_2020_693_MOESM1_ESM.xlsx]

## Sheet: Suppl Table 1
Supplementary Table 1. Statistical analysis of behavioral data in PRT knockout mice.
				Statistical test			ANOVA
Test	Measure	Figure					Genotype		Trial/BlocK/Time		Genotype × Trial/BlocK/Time
General health and neurological screen	Body weight (g)	Figure 2a		Student's t test	t(37) = 2.80, P = 0.0082
General health and neurological screen	Body temperature (ºC)	Figure 2b		Student's t test	t(37) = 0.00, P = 0.9990
General health and neurological screen	Grip strength (Newton)	Figure 2c		Wilcoxon rank sum test	z = 0.32, P = 0.7521
General health and neurological screen	Wire-hang latency (sec)	Figure 2d		Wilcoxon rank sum test	z = 2.07, P = 0.0385
Hot-plate test	Hot-plate latency (sec)	Figure 2f		Student's t test	t(37) = 0.80 , P = 0.4269
Rotarod test	Latency to fall (sec)	Figure 2g		Two-way repeated measures ANOVA			F(1,37) = 7.67, P = 0.0087		F(5,185) = 16.85, P < 0.0001		F(5,185) = 1.16, P = 0.3287
Beam test	Moving speed (cm/sec) (wide beam)	Figure 2i		Two-way repeated measures ANOVA			F(1,26) = 0.14, P = 0.7082		F(5,130) = 26.63, P < 0.0001		F(5,130) = 0.64, P = 0.6718
Beam test	Moving speed (cm/sec) (narrow beam)	Figure 2i		Two-way repeated measures ANOVA			F(1,26) = 0.33, P = 0.5689		F(5,130) = 2.05, P = 0.0758		F(5,130) = 0.47, P = 0.7980
Beam test	Number of movements (wide beam)	Figure 2j		Two-way repeated measures ANOVA			F(1,26) = 6.05, P = 0.0209		F(5,130) = 6.10, P < 0.0001		F(5,130) = 2.05, P = 0.0757
Beam test	Number of movements (narrow beam)	Figure 2j		Two-way repeated measures ANOVA			F(1,26) = 0.09, P = 0.7659		F(5,130) = 2.15, P = 0.0638		F(5,130) = 0.64, P = 0.6692
Beam test	Number of slips (wide beam)	Figure 2k		Two-way repeated measures ANOVA			F(1,26) = 0.49, P = 0.4894		F(5,130) = 1.24, P = 0.2923		F(5,130) = 1.04, P = 0.3971
Beam test	Number of slips (narrow beam)	Figure 2k		Two-way repeated measures ANOVA			F(1,26) = 0.12, P = 0.7265		F(5,130) = 6.53, P < 0.0001		F(5,130) = 0.56, P = 0.7268
Beam test	Latency to reach the goal (sec) (wide beam)	Figure 2l		Two-way repeated measures ANOVA			F(1,26) = 2.17, P = 0.1527		F(5,130) = 8.95, P < 0.0001		F(5,130) = 1.47, P = 0.2030
Beam test	Latency to reach the goal (sec) (narrow beam)	Figure 2l		Two-way repeated measures ANOVA			F(1,26) = 0.02, P = 0.8964		F(5,130) = 2.59, P = 0.0288		F(5,130) = 0.33, P = 0.8962
Open field test	Total distance traveled (cm)	Figure 3a		Two-way repeated measures ANOVA			F(1,37) = 0.86, P = 0.3591		F(23,851) = 60.67, P < 0.0001		F(23,851) = 0.74, P = 0.8020
Open field test	Vertical activity	Figure 3b		Two-way repeated measures ANOVA			F(1,37) = 3.33, P = 0.0762		F(23,851) = 21.03, P < 0.0001		F(23,851) = 0.78, P = 0.7640
Open field test	Center time (sec)	Figure 3c		Two-way repeated measures ANOVA			F(1,37) = 0.65, P = 0.4251		F(23,851) = 9.48, P < 0.0001		F(23,851) = 0.8, P = 0.7373
Open field test	Stereotypic counts	Figure 3d		Two-way repeated measures ANOVA			F(1,37) = 0.26, P = 0.6139		F(23,851) = 40.09, P < 0.0001		F(23,851) = 0.43, P = 0.9922
Light-dark transition test	Distance traveled in the dark chamber (cm)	Figure 3e		Student's t test	t(37) = 1.46, P = 0.1522
Light-dark transition test	Distance traveled in the light chamber (cm)	Figure 3e		Student's t test	t(37) = 0.16, P = 0.8750
Light-dark transition test	Time spent in the light chamber (sec)	Figure 3f		Wilcoxon rank sum test	z = 0.61, P = 0.5426
Light-dark transition test	Number of transitions	Figure 3g		Student's t test	t(37) = 0.79, P = 0.4322
Light-dark transition test	Latency to enter the light chamber (sec)	Figure 3h		Wilcoxon rank sum test	z = 0.34, P = 0.7339
Elevated plus-maze test	Distance traveled (cm)	Figure 3i		Student's t test	t(35) = 0.78, P = 0.4381
Elevated plus-maze test	Total number of arm entries	Figure 3j		Student's t test	t(35) = 0.63, P = 0.5315
Elevated plus-maze test	Entries into open arms (%)	Figure 3k		Student's t test	t(35) = 0.29, P = 0.7759
Elevated plus-maze test	Time spent in open arms (%)	Figure 3l		Student's t test	t(35) = 0.93, P = 0.3591
Social interaction test	Duration of contacts (sec)	Figure 4a		Student's t test	t(17) = 0.80, P = 0.4368
Social interaction test	Number of contacts	Figure 4b		Student's t test	t(17) = 1.78, P = 0.0924
Social interaction test	Duration of active contacts (sec)	Figure 4c		Student's t test	t(17) = 1.38, P = 0.1866
Social interaction test	Mean duration/contact (sec)	Figure 4d		Student's t test	t(17) = 0.41, P = 0.6893
Social interaction test	Distance traveled (cm)	Figure 4e		Student's t test	t(17) = 1.13, P = 0.2812
Home-cage social-interaction test	Number of particles (7 days)	Figure 4f		Two-way repeated measures ANOVA			F(1,17) = 1.44, P = 0.2471		F(167,2839) = 11.37, P < 0.0001		F(167,2839) = 0.85, P = 0.9120
Home-cage social-interaction test	Number of particles (last 3-day average)	Figure 4g		Two-way repeated measures ANOVA			F(1,17) = 1.79, P = 0.1983		F(23,391) = 24.82, P < 0.0001		F(23,391) = 1.29, P = 0.1662
Home-cage social-interaction test	Activity level (A.U.) (7 days)	Figure 4h		Two-way repeated measures ANOVA			F(1,17) = 5.21, P = 0.0357		F(167,2839) = 28.79, P < 0.0001		F(167,2839) = 1.1, P = 0.1802
Home-cage social-interaction test	Activity level (A.U.) (last 3-day average)	Figure 4i		Two-way repeated measures ANOVA			F(1,17) = 4.89, P = 0.0410		F(23,391) = 48.23, P < 0.0001		F(23,391) = 1.44, P = 0.0884
Three-chamber test (sociability test)	Time spent in chamber with cage containing stranger 1 (sec)	Figure 5a		Student's t test	t(37) = 0.22, P = 0.8268
Three-chamber test (sociability test)	Time spent around cage containing stranger 1 (sec)	Figure 5b		Student's t test	t(37) = 1.21, P = 0.2339
Three-chamber test (social-novelty preference test)	Time spent in chamber with cage containing stranger 2 (sec)	Figure 5c		Student's t test	t(37) = 0.86, P = 0.3948
Three-chamber test (social-novelty preference test)	Time spent around cage containing stranger 2 (sec)	Figure 5d		Welch t test	t(25.4) = 0.01, P = 0.9938
Porsolt forced swim test (1st test, Day 1)	Immobility time (%)	Figure 6a		Two-way repeated measures ANOVA			F(1,37) = 12.12, P = 0.0013		F(9,333) = 166.26, P < 0.0001		F(9,333) = 1.83, P = 0.0618
Porsolt forced swim test (1st test, Day 2)	Immobility time (%)	Figure 6a		Two-way repeated measures ANOVA			F(1,37) = 0.47, P = 0.4969		F(9,333) = 29.05, P < 0.0001		F(9,333) = 0.66, P = 0.7410
Porsolt forced swim test (2nd test, Day 1)	Immobility time (%)	Figure 6b		Two-way repeated measures ANOVA			F(1,37) = 17.60, P = 0.0002		F(9,333) = 94.81, P < 0.0001		F(9,333) = 2.53, P = 0.0082
Porsolt forced swim test (2nd test, Day 2)	Immobility time (%)	Figure 6b		Two-way repeated measures ANOVA			F(1,37) = 1.70, P = 0.2009		F(9,333) = 29.55, P < 0.0001		F(9,333) = 0.94, P = 0.4864
Porsolt forced swim test (1st test, Day 1)	Distance traveled (cm)	Figure 6c		Two-way repeated measures ANOVA			F(1,37) = 9.73, P = 0.0035		F(9,333) = 227.21, P < 0.0001		F(9,333) = 2.2, P = 0.0216
Porsolt forced swim test (1st test, Day 2)	Distance traveled (cm)	Figure 6c		Two-way repeated measures ANOVA			F(1,37) = 0.11, P = 0.7465		F(9,333) = 29.77, P < 0.0001		F(9,333) = 0.91, P = 0.5163
Porsolt forced swim test (2nd test, Day 1)	Distance traveled (cm)	Figure 6d		Two-way repeated measures ANOVA			F(1,37) = 10.09, P = 0.003		F(9,333) = 143.54, P < 0.0001		F(9,333) = 4.45, P < 0.0001
Porsolt forced swim test (2nd test, Day 2)	Distance traveled (cm)	Figure 6d		Two-way repeated measures ANOVA			F(1,37) = 0.00, P = 0.9715		F(9,333) = 34.53, P < 0.0001		F(9,333) = 0.95, P = 0.4779
Startle-response/prepulse-inhibition test	Startle amplitude (A.U.) (110 dB)	Figure 6e		Student's t test	t(37) = 0.77, P = 0.4485
Startle-response/prepulse-inhibition test	Startle amplitude (A.U.) (120 dB)	Figure 6e		Welch t test	t(33.3) = 2.59, P = 0.0141
Startle-response/prepulse-inhibition test	Prepulse inhibition (%) (74-110 dB)	Figure 6f		Wilcoxon rank sum test	z = 0.35, P = 0.7233
Startle-response/prepulse-inhibition test	Prepulse inhibition (%) (78-110 dB)	Figure 6f		Wilcoxon rank sum test	z = 1.09, P = 0.2755
Startle-response/prepulse-inhibition test	Prepulse inhibition (%) (74-120 dB)	Figure 6f		Student's t test	t(37) = 0.47, P = 0.6432
Startle-response/prepulse-inhibition test	Prepulse inhibition (%) (78-120 dB)	Figure 6f		Student's t test	t(37) = 0.88, P = 0.3865
Fear conditioning test (conditioning, Day1)	Immobility time (%)	Figure 7a		Two-way repeated measures ANOVA			F(1,37) = 0.24, P = 0.6273		F(7,259) = 64.17, P < 0.0001		F(7,259) = 1.54, P = 0.1532
Fear conditioning test (context test, Day 2)	Immobility time (%)	Figure 7b		Two-way repeated measures ANOVA			F(1,37) = 0.74, P = 0.3960		F(4,148) = 7.52, P < 0.0001		F(4,148) = 0.29, P = 0.8815
Fear conditioning test (cued test, Day 3)	Immobility time (%)	Figure 7c		Two-way repeated measures ANOVA			F(1,37) = 0.04, P = 0.8484		F(2,74) = 42.91, P < 0.0001		F(2,74) = 0.38, P = 0.6818
Fear conditioning test (cued test, Day 3)	Immobility time (%)	Figure 7c		Two-way repeated measures ANOVA			F(1,37) = 7.23, P = 0.0107		F(2,74) = 4.81, P = 0.0109		F(2,74) = 1.54, P = 0.2203
Fear conditioning test (context test, Day 29)	Immobility time (%)	Figure 7d		Two-way repeated measures ANOVA			F(1,37) = 0.28, P = 0.5995		F(4,148) = 4.93, P = 0.0009		F(4,148) = 0.76, P = 0.5503
Fear conditioning test (cued test, Day 30)	Immobility time (%)	Figure 7e		Two-way repeated measures ANOVA			F(1,37) = 1.49, P = 0.2306		F(2,74) = 46.71, P < 0.0001		F(2,74) = 1.18, P = 0.3127
Fear conditioning test (cued test, Day 30)	Immobility time (%)	Figure 7e		Two-way repeated measures ANOVA			F(1,37) = 10.01, P = 0.0031		F(2,74) = 3.68, P = 0.0301		F(2,74) = 0.03, P = 0.9706
Fear conditioning test (conditioning, Day1)	Distance traveled (cm)	Figure 7f		Two-way repeated measures ANOVA			F(1,37) = 0.48, P = 0.4922		F(7,259) = 89.41, P < 0.0001		F(7,259) = 4.37, P = 0.0001
Fear conditioning test (context test, Day 2)	Distance traveled (cm)	Figure 7g		Two-way repeated measures ANOVA			F(1,37) = 0.10, P = 0.7510		F(4,148) = 5.50, P = 0.0004		F(4,148) = 0.93, P = 0.4488
Fear conditioning test (cued test, Day 3)	Distance traveled (cm)	Figure 7h		Two-way repeated measures ANOVA			F(1,37) = 0.04, P = 0.8497		F(2,74) = 30.72, P < 0.0001		F(2,74) = 3.47, P = 0.0362
Fear conditioning test (cued test, Day 3)	Distance traveled (cm)	Figure 7h		Two-way repeated measures ANOVA			F(1,37) = 4.32, P = 0.0447		F(2,74) = 2.98, P = 0.0567		F(2,74) = 0.79, P = 0.4583
Fear conditioning test (context test, Day 29)	Distance traveled (cm)	Figure 7i		Two-way repeated measures ANOVA			F(1,37) = 1.72, P = 0.1974		F(4,148) = 4.81, P = 0.0011		F(4,148) = 1, P = 0.4087
Fear conditioning test (cued test, Day 30)	Distance traveled (cm)	Figure 7j		Two-way repeated measures ANOVA			F(1,37) = 0.23, P = 0.6311		F(2,74) = 29.39, P < 0.0001		F(2,74) = 1.45, P = 0.2420
Fear conditioning test (cued test, Day 30)	Distance traveled (cm)	Figure 7j		Two-way repeated measures ANOVA			F(1,37) = 14.86, P = 0.0004		F(2,74) = 2.07, P = 0.1332		F(2,74) = 0.18, P = 0.8353
Fear conditioning test (conditioning, Day1)	Distance traveled (cm) during footshock	Figure 7k		Two-way repeated measures ANOVA			F(1,37) = 0.38, P = 0.5427		F(14,518) = 35.56, P < 0.0001		F(14,518) = 1.85, P = 0.0291
Fear conditioning test (conditioning, Day1)	Distance traveled (cm) during footshock	Figure 7k		Two-way repeated measures ANOVA			F(1,37) = 0.79, P = 0.3794		F(14,518) = 47.79, P < 0.0001		F(14,518) = 1.75, P = 0.0433
Fear conditioning test (conditioning, Day1)	Distance traveled (cm) during footshock	Figure 7k		Two-way repeated measures ANOVA			F(1,37) = 0.17, P = 0.6787		F(14,518) = 45.94, P < 0.0001		F(14,518) = 0.75, P = 0.7230
Barnes maze test (training)	Latency to first reach the target (sec)	Figure 8a		Two-way repeated measures ANOVA			F(1,35) = 1.16, P = 0.2884		F(8,280) = 16.00, P < 0.0001		F(8,280) = 0.69, P = 0.7012
Barnes maze test (training)	Number of errors to first reach the target	Figure 8b		Two-way repeated measures ANOVA			F(1,35) = 0.15, P = 0.6980		F(8,280) = 7.80, P < 0.0001		F(8,280) = 0.88, P = 0.5315
Barnes maze test (training)	Distance traveled to first reach the target (cm)	Figure 8c		Two-way repeated measures ANOVA			F(1,35) = 0.89, P = 0.3524		F(8,280) = 15.68, P < 0.0001		F(8,280) = 1.04, P = 0.4070
Barnes maze test (training)	Number of omission errors to enter the target	Figure 8d		Two-way repeated measures ANOVA			F(1,35) = 5.19, P = 0.0290		F(8,280) = 1.63, P = 0.1172		F(8,280) = 1.71, P = 0.0948
Barnes maze test (probe test, 1 day after last training)	Time spent around target hole (sec)	Figure 8e		Wilcoxon rank sum test	z = 0.34, P = 0.7332
Barnes maze test (probe test, 28 days after last training)	Time spent around target hole (sec)	Figure 8f		Wilcoxon rank sum test	z = 0.06, P = 0.9506
T-maze delayed alternation test	Correct responses (%)	Figure 9a		Two-way repeated measures ANOVA			F(1,37) = 0.12, P = 0.7346		F(3,111) = 3.94, P = 0.0102		F(3,111) = 2.53, P = 0.0610
Y-maze test	Alternation (%)	Figure 9b		Student's t test	t(37) = 0.24, P = 0.8146
